# Supplementary material for: Cyclin F drives proliferation through SCF-dependent degradation of the retinoblastoma-like tumor suppressor p130/RBL2
Source: eLife. 2021 Dec 1;10:e70691. doi: 10.7554/eLife.70691 (PMC8670743; doi:10.7554/eLife.70691)
Supplement: Source data 3. — This source data file contains percentages of cells in various populations for the flow cytometry experiments. [file elife-70691-supp4.zip]

Archive with 10 entries (9 files):
- Source Data 3/
- __MACOSX/._Source Data 3
- Source Data 3/cyclin F depletion flow.xlsx
- __MACOSX/Source Data 3/._cyclin F depletion flow.xlsx
- Source Data 3/.DS_Store
- __MACOSX/Source Data 3/._.DS_Store
- Source Data 3/Apoptosis-necrosis.xlsx
- __MACOSX/Source Data 3/._Apoptosis-necrosis.xlsx
- Source Data 3/p130 WT v AA cell cycle flow.xlsx
- __MACOSX/Source Data 3/._p130 WT v AA cell cycle flow.xlsx
