# Supplementary material for: Cyclin F drives proliferation through SCF-dependent degradation of the retinoblastoma-like tumor suppressor p130/RBL2
Source: eLife. 2021 Dec 1;10:e70691. doi: 10.7554/eLife.70691 (PMC8670743; doi:10.7554/eLife.70691)
Supplement: Source data 3. — This source data file contains percentages of cells in various populations for the flow cytometry experiments. [file elife-70691-supp4.zip › Source Data 3/Apoptosis-necrosis.xlsx]

## Sheet: Sheet1
	Live %			Apoptotic/necrotic %
WT STN	38.7	43.3	44.4	59.1	54.5	53.4
WT d0	85.6	85.7	86.4	12	12	11.4
WT d2	85.2	85.4	85.9	12.4	12.1	11.7
WT d8	86.3	86.7	87.2	11.4	11	10.5
WT d14	84.2	84.6	84.8	13.3	12.9	12.7
AA STN	43.8	53.9	53.5	54.2	44.1	44.5
AA d0	86.6	86.8	87.7	11	10.9	10
AA d2	86.1	86.2	86.7	11.6	11.5	11
AA d8	69.3	69.4	69	27.9	27.7	28.1
AA d14	85.8	85.9	86.5	11.6	11.5	11
