# Supplementary material for: Cyclin F drives proliferation through SCF-dependent degradation of the retinoblastoma-like tumor suppressor p130/RBL2
Source: eLife. 2021 Dec 1;10:e70691. doi: 10.7554/eLife.70691 (PMC8670743; doi:10.7554/eLife.70691)
Supplement: Source data 4. — This source data file contains the raw cell counts for the courting experiment and the raw fluorescence measurements for the PrestoBlue experiment. [file elife-70691-supp5.zip]

Archive with 8 entries (7 files):
- Source Data 4/
- __MACOSX/._Source Data 4
- Source Data 4/Cell counting + doxy.xlsx
- __MACOSX/Source Data 4/._Cell counting + doxy.xlsx
- Source Data 4/Cell counting no doxy.xlsx
- __MACOSX/Source Data 4/._Cell counting no doxy.xlsx
- Source Data 4/PrestoBlue.xlsx
- __MACOSX/Source Data 4/._PrestoBlue.xlsx
