# Supplementary material for: Cyclin F drives proliferation through SCF-dependent degradation of the retinoblastoma-like tumor suppressor p130/RBL2
Source: eLife. 2021 Dec 1;10:e70691. doi: 10.7554/eLife.70691 (PMC8670743; doi:10.7554/eLife.70691)
Supplement: Source data 4. — This source data file contains the raw cell counts for the courting experiment and the raw fluorescence measurements for the PrestoBlue experiment. [file elife-70691-supp5.zip › Source Data 4/Cell counting + doxy.xlsx]

## Sheet: n=1
	NHF-1 rtTA hygro p130 (WT or AA) Neo
Date	Day	Adjusted Cell count WT (total cells)			WT AVG	Adjusted Cell count AA (total cells)			AA avg	split
2020-09-03	0	300000	300000	300000	300000	300000	300000	300000	300000	n/a
2020-09-04	1	386500	442000	400500	409667	179500	193500	234500	202500	n/a
2020-09-05	2	972000	808000	896000	892000	520000	552000	576000	549333	split 1:4 today
2020-09-07	4	3980000	3800000	4080000	3.95333e+06	2600000	2100000	1380000	2.02667e+06	split 1:4 today
2020-09-09	6	10800000	10400000	10800000	1.06667e+07	6632000	6840000	8400000	7.29067e+06	all cells to 15 cm plates
2020-09-11	8	39840000	31360000	31840000	3.43467e+07	11040000	8832000	13696000	1.11893e+07	split 1:2 today
2020-09-13	10	75776000	67840000	81920000	7.51787e+07	21222400	28928000	24038400	24729600	split 1:4 today
2020-09-15	12	293888000	169984000	240640000	2.34837e+08	36761600	48025600	50892800	4.52267e+07	split WT 1:4, did not split AA
2020-09-17	14	565248000	544768000	544768000	5.51595e+08	67993600	73523200	70860800	7.07925e+07

## Sheet: n=2
	NHF-1 rtTA hygro p130 (WT or AA) Neo
Date	Day	Adjusted Cell count WT (total cells)			WT AVG	Adjusted Cell count AA (total cells)			AA avg	split
2020-09-10	0	300000	300000	300000	300000	300000	300000	300000	300000
2020-09-11	1	431500	469500	455500	452167	373000	317500	386500	359000
2020-09-12	2	432000	265200	528000	408400	432000	331600	440000	401200	split 1:4 today
2020-09-14	4	1236800	1414400	1760000	1470400	972800	750400	849600	857600	split 1:4 today
2020-09-16	6	4243200	4064000	4947200	4.41813e+06	2476800	2118400	2566400	2387200	split 1:4 today
2020-09-18	8	19648000	22976000	21088000	2.12373e+07	13248000	11840000	13248000	1.27787e+07	no split
2020-09-20	10	65280000	61312000	55488000	6.06933e+07	18048000	13440000	19136000	1.68747e+07	no split
2020-09-22	12	171520000	187520000	166400000	1.75147e+08	33600000	44160000	45952000	4.12373e+07	1:2 split WT, no split AA
2020-09-24	14	459520000	392960000	481280000	4.44587e+08	60096000	83200000	79360000	7.42187e+07

## Sheet: n=3
	NHF-1 rtTA hygro p130 (WT or AA) Neo
Date	Day	Adjusted Cell count WT (total cells)			WT AVG	Adjusted Cell count AA (total cells)			AA avg	Split
2020-09-11	0	300000	300000	300000	300000	300000	300000	300000	300000
2020-09-12	1	400500	262500	279500	314167	304000	292000	350500	315500
2020-09-13	2	432000	353600	432000	405867	364400	309200	408000	360533	split 1:4 today
2020-09-15	4	1414400	972800	1808000	1398400	1104000	1060800	972800	1.04587e+06	split 1:4 today
2020-09-17	6	5478400	5100800	6361600	5.64693e+06	3001600	2476800	2707200	2.72853e+06	split 1:4 today
2020-09-19	8	23872000	19456000	19104000	2.08107e+07	15904000	9856000	13376000	1.30453e+07	no split
2020-09-21	10	57600000	48768000	67840000	5.80693e+07	20672000	12928000	14848000	1.61493e+07	no split
2020-09-23	12	129280000	182400000	141440000	151040000	31808000	21184000	30720000	27904000	1:2 split WT, no split AA
2020-09-25	14	413440000	357120000	325120000	3.65227e+08	56576000	93440000	90240000	8.00853e+07

## Sheet: Average Count
	NHF-1 rtTA hygro p130 (WT or AA) Neo
	Day	Average Cell count WT (total cells)			WT AVG	Average Cell count AA (total cells)			AA avg
	0	300000	300000	300000	300000	300000	300000	300000	300000
	1	409667	452167	314167	392000	202500	359000	315500	292333
	2	892000	408400	405867	568756	549333	401200	360533	437022
	4	3.95333e+06	1470400	1398400	2.27404e+06	2.02667e+06	857600	1.04587e+06	1.31004e+06
	6	1.06667e+07	4.41813e+06	5.64693e+06	6.91058e+06	7.29067e+06	2387200	2.72853e+06	4.13547e+06
	8	3.43467e+07	2.12373e+07	2.08107e+07	2.54649e+07	1.11893e+07	1.27787e+07	1.30453e+07	1.23378e+07
	10	7.51787e+07	6.06933e+07	5.80693e+07	6.46471e+07	24729600	1.68747e+07	1.61493e+07	1.92512e+07
	12	2.34837e+08	1.75147e+08	151040000	187008000	4.52267e+07	4.12373e+07	27904000	3.81227e+07
	14	5.51595e+08	4.44587e+08	3.65227e+08	4.53803e+08	7.07925e+07	7.42187e+07	8.00853e+07	7.50322e+07
