# Supplementary material for: Cyclin F drives proliferation through SCF-dependent degradation of the retinoblastoma-like tumor suppressor p130/RBL2
Source: eLife. 2021 Dec 1;10:e70691. doi: 10.7554/eLife.70691 (PMC8670743; doi:10.7554/eLife.70691)
Supplement: Source data 4. — This source data file contains the raw cell counts for the courting experiment and the raw fluorescence measurements for the PrestoBlue experiment. [file elife-70691-supp5.zip › Source Data 4/Cell counting no doxy.xlsx]

## Sheet: n=1
	NHF-1 rtTA hygro p130 (WT or AA) Neo
Date	Day	Adjusted Cell count WT (total cells)		WT AVG	Adjusted Cell count AA (total cells)		AA avg	Split
2020-09-21	0	100000	100000	100000	100000	100000	100000
2020-09-22	1	179500	200250	189875	207750	185250	196500
2020-09-25	4	1080000	1630000	1355000	1010000	1130000	1070000	1:4 split
2020-09-27	6	4368000	4592000	4480000	6048000	4736000	5392000	1:4 split
2020-09-29	8	12928000	10752000	11840000	9536000	12352000	10944000	1:4 split
2020-10-01	10	104704000	100352000	102528000	89088000	102400000	95744000	1:4 split
2020-10-03	12	391168000	308224000	349696000	418816000	348160000	383488000	1:2 split
2020-10-05	14	1041408000	1032192000	1036800000	1119744000	1156608000	1138176000

## Sheet: n=2
	NHF-1 rtTA hygro p130 (WT or AA) Neo
Date	Day	Adjusted Cell count WT (total cells)		WT AVG	Adjusted Cell count AA (total cells)		AA avg	Split
2020-09-22	0	100000	100000	100000	100000	100000	100000
2020-09-23	1	221750	207250	214500	124250	173250	148750
2020-09-26	4	1070000	1240000	1155000	1440000	1380000	1410000	1:4 split
2020-09-28	6	4080000	4160000	4120000	4064000	3920000	3992000	1:4 split
2020-09-30	8	13248000	11136000	12192000	11648000	11968000	11808000	1:4 split
2020-10-02	10	101120000	88320000	94720000	100096000	96768000	98432000	1:4 split
2020-10-04	12	391168000	401408000	396288000	420864000	393216000	407040000	1:2 split
2020-10-06	14	1248768000	1313280000	1281024000	1041408000	940032000	990720000

## Sheet: n=3
	NHF-1 rtTA hygro p130 (WT or AA) Neo
Date	Day	Adjusted Cell count WT (total cells)		WT AVG	Adjusted Cell count AA (total cells)		AA avg	Split
2020-09-23	0	100000	100000	100000	100000	100000	100000
2020-09-24	1	186500	138000	162250	178000	189250	183625
2020-09-27	4	1020000	1130000	1075000	1410000	1240000	1325000	1:4 split
2020-09-29	6	4512000	4608000	4560000	5696000	3840000	4768000	1:4 split
2020-10-01	8	13952000	11136000	12544000	12352000	11520000	11936000	1:4 split
2020-10-03	10	105984000	105216000	105600000	100864000	105216000	103040000	1:4 split
2020-10-05	12	303104000	364544000	333824000	251904000	364544000	308224000	1:2 split
2020-10-07	14	1018368000	958464000	988416000	1124352000	916992000	1020672000

## Sheet: AVERAGE
NHF-1 rtTA hygro p130 (WT or AA) Neo
Day	Adjusted Cell count WT (total cells)			WT AVG	Adjusted Cell count AA (total cells)			AA avg	Split
0	100000	100000	100000	100000	100000	100000	100000	100000
1	189875	214500	162250	188875	196500	148750	183625	176292
4	1355000	1155000	1075000	1195000	1070000	1410000	1325000	1.26833e+06
6	4480000	4120000	4560000	4.38667e+06	5392000	3992000	4768000	4.71733e+06
8	11840000	12192000	12544000	12192000	10944000	11808000	11936000	1.15627e+07
10	102528000	94720000	105600000	1.00949e+08	95744000	98432000	103040000	99072000
12	349696000	396288000	333824000	359936000	383488000	407040000	308224000	3.66251e+08
14	1036800000	1281024000	988416000	1102080000	1138176000	990720000	1020672000	1049856000
