# Supplementary material for: Cyclin F drives proliferation through SCF-dependent degradation of the retinoblastoma-like tumor suppressor p130/RBL2
Source: eLife. 2021 Dec 1;10:e70691. doi: 10.7554/eLife.70691 (PMC8670743; doi:10.7554/eLife.70691)
Supplement: Source data 4. — This source data file contains the raw cell counts for the courting experiment and the raw fluorescence measurements for the PrestoBlue experiment. [file elife-70691-supp5.zip › Source Data 4/PrestoBlue.xlsx]

## Sheet: Sheet1
PrestoBlue calculations
Fluorescence (A.U.)
	n1 d1	n2 d1	n3 d1	n1 d7	n2 d7	n3 d7	n1 d14	n2 d14	n3 d 14
media control	31414	34641	32068	30174	28181	20056	27649	29145	28893
	29305	34443	33894	29627	25004	22689	28613	28676	28736
	29742	34192	24960	30117	27200	22409	28580	29352	29924
	29927	33362	33548	30111	29825	20680	28317	29688	28655
	29273	33515	31623	29910	29413	15909	27857	27822	30402
	28312	34406	34134	29877	30252	20243	27408	29664	29401
WT	49924	47590	40468	56073	53764	30466	65001	80080	73374
	48048	47905	39596	59037	56863	30651	56385	91544	73074
	46750	46036	45859	50447	53043	29029	63957	93787	56664
	51957	46323	41760	59765	53625	26634	66354	79023	69094
	43948	49868	36468	57398	44320	28820	67312	97646	53099
	50816	44304	42501	50452	42807	28123	62603	102772	58410
AA	51434	44861	39243	51954	43165	27363	37564	37537	36582
	52400	44199	43177	46219	37166	26785	35277	36464	36937
	52258	42978	47171	45877	40872	29040	36738	37933	35911
	52787	44174	44769	45164	36847	29069	38522	36385	35782
	52137	47070	46322	42295	39250	28037	39141	38788	35397
	52776	44896	36190	41678	37153	27004	36544	34812	34966
