# Supplementary material for: Cyclin F drives proliferation through SCF-dependent degradation of the retinoblastoma-like tumor suppressor p130/RBL2
Source: eLife. 2021 Dec 1;10:e70691. doi: 10.7554/eLife.70691 (PMC8670743; doi:10.7554/eLife.70691)
Supplement: Source data 5. — This source data file contains the output from the rt-qPCR machine that was used to determine gene expression for the rt-qPCR blot. [file elife-70691-supp6.zip]

Archive with 6 entries (5 files):
- Source Data 5/
- __MACOSX/._Source Data 5
- Source Data 5/rt-qPCR DREAM target genes.xlsx
- __MACOSX/Source Data 5/._rt-qPCR DREAM target genes.xlsx
- Source Data 5/rt-qPCR Cdt1.xlsx
- __MACOSX/Source Data 5/._rt-qPCR Cdt1.xlsx
